# Supplementary material for: Effect of Organic Modifier Types on the Physical–Mechanical Properties and Overall Migration of Post-Consumer Polypropylene/Clay Nanocomposites for Food Packaging
Source: Polymers (Basel). 2021 May 7;13(9):1502. doi: 10.3390/polym13091502 (PMC8125780; doi:10.3390/polym13091502)
Supplement: Supplementary file 1 [file polymers-13-01502-s001.zip]

Archive with 1 entries (1 files):
- polymers-1202366-supplementary.pdf
